# Supplementary material for: Auditory Steady-State Responses in Schizophrenia: An Updated Meta-Analysis
Source: Brain Sci. 2023 Dec 16;13(12):1722. doi: 10.3390/brainsci13121722 (PMC10741772; doi:10.3390/brainsci13121722)
Supplement: Supplementary file 1 [file brainsci-13-01722-s001.zip]

Archive with 1 entries (1 files):
- brainsci-2754628-supplementary.pdf
